# Supplementary material for: Twelve New Species Reveal Cryptic Diversification in Foliicolous Lichens of Strigula s.lat. (Strigulales, Ascomycota)
Source: J Fungi (Basel). 2021 Dec 21;8(1):2. doi: 10.3390/jof8010002 (PMC8781847; doi:10.3390/jof8010002)
Supplement: Supplementary file 1 [file jof-08-00002-s001.zip › Table S2.xlsx]

## Sheet: Table S2
# BLASTN 2.9.0+
# Query: Racoplaca_macrospora_sp_nov_HMAS_L0139207
# Database: Racoplaca
# Fields: query acc.ver, subject acc.ver, % identity, alignment length, mismatches, gap opens, q. start, q. end, s. start, s. end, evalue, bit score
# 16 hits found
Racoplaca_macrospora_sp_nov_HMAS_L0139207	Racoplaca_macrospora_sp_nov_HMAS_L0141626	100	442	0	0	1	442	1	442	0	798
Racoplaca_macrospora_sp_nov_HMAS_L0139207	Racoplaca_macrospora_sp_nov_HMAS_L0139327	100	442	0	0	1	442	1	442	0	798
Racoplaca_macrospora_sp_nov_HMAS_L0139207	Racoplaca_macrospora_sp_nov_HMAS_L0139207	100	442	0	0	1	442	1	442	0	798
Racoplaca_macrospora_sp_nov_HMAS_L0139207	Racoplaca_macrospora_sp_nov_HMAS_L0139274	99.321	442	3	0	1	442	1	442	0	784
Racoplaca_macrospora_sp_nov_HMAS_L0139207	Racoplaca_maculatoides_sp_nov_HMAS_L0141616	95.682	440	13	2	1	434	1	440	0	705
Racoplaca_macrospora_sp_nov_HMAS_L0139207	Racoplaca_maculatoides_sp_nov_HMAS_L0141613	95.455	440	14	2	1	434	1	440	0	700
Racoplaca_macrospora_sp_nov_HMAS_L0139207	Racoplaca_maculatoides_sp_nov_HMAS_L0141602	95.455	440	14	2	1	434	1	440	0	700
Racoplaca_macrospora_sp_nov_HMAS_L0139207	Racoplaca_maculatoides_sp_nov_HMAS_L0130601	95.455	440	14	2	1	434	1	440	0	700
Racoplaca_macrospora_sp_nov_HMAS_L0139207	Racoplaca_maculatoides_sp_nov_HMAS_L0130558	95.455	440	14	2	1	434	1	440	0	700
Racoplaca_macrospora_sp_nov_HMAS_L0139207	Racoplaca_maculatoides_sp_nov_HMAS_L0141590	93.864	440	21	2	1	434	1	440	0	669
Racoplaca_macrospora_sp_nov_HMAS_L0139207	Racoplaca_maculatoides_sp_nov_HMAS_L0139164	93.679	443	21	3	1	437	1	442	0	666
Racoplaca_macrospora_sp_nov_HMAS_L0139207	Racoplaca_maculatoides_sp_nov_HMAS_L0139162	93.679	443	21	3	1	437	1	442	0	666
Racoplaca_macrospora_sp_nov_HMAS_L0139207	Racoplaca_maculatoides_sp_nov_HMAS_L0139170	93.636	440	22	2	1	434	1	440	0	664
Racoplaca_macrospora_sp_nov_HMAS_L0139207	Racoplaca_maculatoides_sp_nov_HMAS_L0139159	93.454	443	22	3	1	437	1	442	0	662
Racoplaca_macrospora_sp_nov_HMAS_L0139207	Racoplaca_maculatoides_sp_nov_HMAS_L0141589	93.228	443	23	3	1	437	1	442	0	657
Racoplaca_macrospora_sp_nov_HMAS_L0139207	Racoplaca_maculatoides_sp_nov_HMAS_L0141595	93.002	443	24	3	1	437	1	442	0	653
# BLASTN 2.9.0+
# Query: Racoplaca_macrospora_sp_nov_HMAS_L0139274
# Database: Racoplaca
# Fields: query acc.ver, subject acc.ver, % identity, alignment length, mismatches, gap opens, q. start, q. end, s. start, s. end, evalue, bit score
# 16 hits found
Racoplaca_macrospora_sp_nov_HMAS_L0139274	Racoplaca_macrospora_sp_nov_HMAS_L0139274	100	442	0	0	1	442	1	442	0	798
Racoplaca_macrospora_sp_nov_HMAS_L0139274	Racoplaca_macrospora_sp_nov_HMAS_L0141626	99.321	442	3	0	1	442	1	442	0	784
Racoplaca_macrospora_sp_nov_HMAS_L0139274	Racoplaca_macrospora_sp_nov_HMAS_L0139327	99.321	442	3	0	1	442	1	442	0	784
Racoplaca_macrospora_sp_nov_HMAS_L0139274	Racoplaca_macrospora_sp_nov_HMAS_L0139207	99.321	442	3	0	1	442	1	442	0	784
Racoplaca_macrospora_sp_nov_HMAS_L0139274	Racoplaca_maculatoides_sp_nov_HMAS_L0141616	95.701	442	13	2	1	436	1	442	0	709
Racoplaca_macrospora_sp_nov_HMAS_L0139274	Racoplaca_maculatoides_sp_nov_HMAS_L0141613	95.475	442	14	2	1	436	1	442	0	704
Racoplaca_macrospora_sp_nov_HMAS_L0139274	Racoplaca_maculatoides_sp_nov_HMAS_L0130601	95.475	442	14	2	1	436	1	442	0	704
Racoplaca_macrospora_sp_nov_HMAS_L0139274	Racoplaca_maculatoides_sp_nov_HMAS_L0130558	95.475	442	14	2	1	436	1	442	0	704
Racoplaca_macrospora_sp_nov_HMAS_L0139274	Racoplaca_maculatoides_sp_nov_HMAS_L0141602	95.249	442	15	2	1	436	1	442	0	700
Racoplaca_macrospora_sp_nov_HMAS_L0139274	Racoplaca_maculatoides_sp_nov_HMAS_L0141590	93.665	442	22	2	1	436	1	442	0	668
Racoplaca_macrospora_sp_nov_HMAS_L0139274	Racoplaca_maculatoides_sp_nov_HMAS_L0139164	93.679	443	21	3	1	437	1	442	0	666
Racoplaca_macrospora_sp_nov_HMAS_L0139274	Racoplaca_maculatoides_sp_nov_HMAS_L0139162	93.679	443	21	3	1	437	1	442	0	666
Racoplaca_macrospora_sp_nov_HMAS_L0139274	Racoplaca_maculatoides_sp_nov_HMAS_L0139170	93.439	442	23	2	1	436	1	442	0	664
Racoplaca_macrospora_sp_nov_HMAS_L0139274	Racoplaca_maculatoides_sp_nov_HMAS_L0139159	93.454	443	22	3	1	437	1	442	0	662
Racoplaca_macrospora_sp_nov_HMAS_L0139274	Racoplaca_maculatoides_sp_nov_HMAS_L0141589	93.228	443	23	3	1	437	1	442	0	657
Racoplaca_macrospora_sp_nov_HMAS_L0139274	Racoplaca_maculatoides_sp_nov_HMAS_L0141595	93.002	443	24	3	1	437	1	442	0	653
# BLASTN 2.9.0+
# Query: Racoplaca_macrospora_sp_nov_HMAS_L0139327
# Database: Racoplaca
# Fields: query acc.ver, subject acc.ver, % identity, alignment length, mismatches, gap opens, q. start, q. end, s. start, s. end, evalue, bit score
# 16 hits found
Racoplaca_macrospora_sp_nov_HMAS_L0139327	Racoplaca_macrospora_sp_nov_HMAS_L0141626	100	442	0	0	1	442	1	442	0	798
Racoplaca_macrospora_sp_nov_HMAS_L0139327	Racoplaca_macrospora_sp_nov_HMAS_L0139327	100	442	0	0	1	442	1	442	0	798
Racoplaca_macrospora_sp_nov_HMAS_L0139327	Racoplaca_macrospora_sp_nov_HMAS_L0139207	100	442	0	0	1	442	1	442	0	798
Racoplaca_macrospora_sp_nov_HMAS_L0139327	Racoplaca_macrospora_sp_nov_HMAS_L0139274	99.321	442	3	0	1	442	1	442	0	784
Racoplaca_macrospora_sp_nov_HMAS_L0139327	Racoplaca_maculatoides_sp_nov_HMAS_L0141616	95.682	440	13	2	1	434	1	440	0	705
Racoplaca_macrospora_sp_nov_HMAS_L0139327	Racoplaca_maculatoides_sp_nov_HMAS_L0141613	95.455	440	14	2	1	434	1	440	0	700
Racoplaca_macrospora_sp_nov_HMAS_L0139327	Racoplaca_maculatoides_sp_nov_HMAS_L0141602	95.455	440	14	2	1	434	1	440	0	700
Racoplaca_macrospora_sp_nov_HMAS_L0139327	Racoplaca_maculatoides_sp_nov_HMAS_L0130601	95.455	440	14	2	1	434	1	440	0	700
Racoplaca_macrospora_sp_nov_HMAS_L0139327	Racoplaca_maculatoides_sp_nov_HMAS_L0130558	95.455	440	14	2	1	434	1	440	0	700
Racoplaca_macrospora_sp_nov_HMAS_L0139327	Racoplaca_maculatoides_sp_nov_HMAS_L0141590	93.864	440	21	2	1	434	1	440	0	669
Racoplaca_macrospora_sp_nov_HMAS_L0139327	Racoplaca_maculatoides_sp_nov_HMAS_L0139164	93.679	443	21	3	1	437	1	442	0	666
Racoplaca_macrospora_sp_nov_HMAS_L0139327	Racoplaca_maculatoides_sp_nov_HMAS_L0139162	93.679	443	21	3	1	437	1	442	0	666
Racoplaca_macrospora_sp_nov_HMAS_L0139327	Racoplaca_maculatoides_sp_nov_HMAS_L0139170	93.636	440	22	2	1	434	1	440	0	664
Racoplaca_macrospora_sp_nov_HMAS_L0139327	Racoplaca_maculatoides_sp_nov_HMAS_L0139159	93.454	443	22	3	1	437	1	442	0	662
Racoplaca_macrospora_sp_nov_HMAS_L0139327	Racoplaca_maculatoides_sp_nov_HMAS_L0141589	93.228	443	23	3	1	437	1	442	0	657
Racoplaca_macrospora_sp_nov_HMAS_L0139327	Racoplaca_maculatoides_sp_nov_HMAS_L0141595	93.002	443	24	3	1	437	1	442	0	653
# BLASTN 2.9.0+
# Query: Racoplaca_macrospora_sp_nov_HMAS_L0141626
# Database: Racoplaca
# Fields: query acc.ver, subject acc.ver, % identity, alignment length, mismatches, gap opens, q. start, q. end, s. start, s. end, evalue, bit score
# 16 hits found
Racoplaca_macrospora_sp_nov_HMAS_L0141626	Racoplaca_macrospora_sp_nov_HMAS_L0141626	100	442	0	0	1	442	1	442	0	798
Racoplaca_macrospora_sp_nov_HMAS_L0141626	Racoplaca_macrospora_sp_nov_HMAS_L0139327	100	442	0	0	1	442	1	442	0	798
Racoplaca_macrospora_sp_nov_HMAS_L0141626	Racoplaca_macrospora_sp_nov_HMAS_L0139207	100	442	0	0	1	442	1	442	0	798
Racoplaca_macrospora_sp_nov_HMAS_L0141626	Racoplaca_macrospora_sp_nov_HMAS_L0139274	99.321	442	3	0	1	442	1	442	0	784
Racoplaca_macrospora_sp_nov_HMAS_L0141626	Racoplaca_maculatoides_sp_nov_HMAS_L0141616	95.682	440	13	2	1	434	1	440	0	705
Racoplaca_macrospora_sp_nov_HMAS_L0141626	Racoplaca_maculatoides_sp_nov_HMAS_L0141613	95.455	440	14	2	1	434	1	440	0	700
Racoplaca_macrospora_sp_nov_HMAS_L0141626	Racoplaca_maculatoides_sp_nov_HMAS_L0141602	95.455	440	14	2	1	434	1	440	0	700
Racoplaca_macrospora_sp_nov_HMAS_L0141626	Racoplaca_maculatoides_sp_nov_HMAS_L0130601	95.455	440	14	2	1	434	1	440	0	700
Racoplaca_macrospora_sp_nov_HMAS_L0141626	Racoplaca_maculatoides_sp_nov_HMAS_L0130558	95.455	440	14	2	1	434	1	440	0	700
Racoplaca_macrospora_sp_nov_HMAS_L0141626	Racoplaca_maculatoides_sp_nov_HMAS_L0141590	93.864	440	21	2	1	434	1	440	0	669
Racoplaca_macrospora_sp_nov_HMAS_L0141626	Racoplaca_maculatoides_sp_nov_HMAS_L0139164	93.679	443	21	3	1	437	1	442	0	666
Racoplaca_macrospora_sp_nov_HMAS_L0141626	Racoplaca_maculatoides_sp_nov_HMAS_L0139162	93.679	443	21	3	1	437	1	442	0	666
Racoplaca_macrospora_sp_nov_HMAS_L0141626	Racoplaca_maculatoides_sp_nov_HMAS_L0139170	93.636	440	22	2	1	434	1	440	0	664
Racoplaca_macrospora_sp_nov_HMAS_L0141626	Racoplaca_maculatoides_sp_nov_HMAS_L0139159	93.454	443	22	3	1	437	1	442	0	662
Racoplaca_macrospora_sp_nov_HMAS_L0141626	Racoplaca_maculatoides_sp_nov_HMAS_L0141589	93.228	443	23	3	1	437	1	442	0	657
Racoplaca_macrospora_sp_nov_HMAS_L0141626	Racoplaca_maculatoides_sp_nov_HMAS_L0141595	93.002	443	24	3	1	437	1	442	0	653
# BLASTN 2.9.0+
# Query: Racoplaca_maculatoides_sp_nov_HMAS_L0130558
# Database: Racoplaca
# Fields: query acc.ver, subject acc.ver, % identity, alignment length, mismatches, gap opens, q. start, q. end, s. start, s. end, evalue, bit score
# 16 hits found
Racoplaca_maculatoides_sp_nov_HMAS_L0130558	Racoplaca_maculatoides_sp_nov_HMAS_L0141613	100	442	0	0	1	442	1	442	0	798
Racoplaca_maculatoides_sp_nov_HMAS_L0130558	Racoplaca_maculatoides_sp_nov_HMAS_L0130601	100	442	0	0	1	442	1	442	0	798
Racoplaca_maculatoides_sp_nov_HMAS_L0130558	Racoplaca_maculatoides_sp_nov_HMAS_L0130558	100	442	0	0	1	442	1	442	0	798
Racoplaca_maculatoides_sp_nov_HMAS_L0130558	Racoplaca_maculatoides_sp_nov_HMAS_L0141616	99.774	442	1	0	1	442	1	442	0	793
Racoplaca_maculatoides_sp_nov_HMAS_L0130558	Racoplaca_maculatoides_sp_nov_HMAS_L0141602	99.095	442	4	0	1	442	1	442	0	780
Racoplaca_maculatoides_sp_nov_HMAS_L0130558	Racoplaca_maculatoides_sp_nov_HMAS_L0141590	97.511	442	11	0	1	442	1	442	0	748
Racoplaca_maculatoides_sp_nov_HMAS_L0130558	Racoplaca_maculatoides_sp_nov_HMAS_L0139164	97.511	442	10	1	1	442	1	441	0	745
Racoplaca_maculatoides_sp_nov_HMAS_L0130558	Racoplaca_maculatoides_sp_nov_HMAS_L0139162	97.511	442	10	1	1	442	1	441	0	745
Racoplaca_maculatoides_sp_nov_HMAS_L0130558	Racoplaca_maculatoides_sp_nov_HMAS_L0139170	97.285	442	12	0	1	442	1	442	0	744
Racoplaca_maculatoides_sp_nov_HMAS_L0130558	Racoplaca_maculatoides_sp_nov_HMAS_L0139159	97.285	442	11	1	1	442	1	441	0	740
Racoplaca_maculatoides_sp_nov_HMAS_L0130558	Racoplaca_maculatoides_sp_nov_HMAS_L0141589	97.059	442	12	1	1	442	1	441	0	736
Racoplaca_maculatoides_sp_nov_HMAS_L0130558	Racoplaca_maculatoides_sp_nov_HMAS_L0141595	96.833	442	13	1	1	442	1	441	0	731
Racoplaca_maculatoides_sp_nov_HMAS_L0130558	Racoplaca_macrospora_sp_nov_HMAS_L0139274	95.475	442	14	2	1	442	1	436	0	704
Racoplaca_maculatoides_sp_nov_HMAS_L0130558	Racoplaca_macrospora_sp_nov_HMAS_L0141626	95.455	440	14	2	1	440	1	434	0	700
Racoplaca_maculatoides_sp_nov_HMAS_L0130558	Racoplaca_macrospora_sp_nov_HMAS_L0139327	95.455	440	14	2	1	440	1	434	0	700
Racoplaca_maculatoides_sp_nov_HMAS_L0130558	Racoplaca_macrospora_sp_nov_HMAS_L0139207	95.455	440	14	2	1	440	1	434	0	700
# BLASTN 2.9.0+
# Query: Racoplaca_maculatoides_sp_nov_HMAS_L0130601
# Database: Racoplaca
# Fields: query acc.ver, subject acc.ver, % identity, alignment length, mismatches, gap opens, q. start, q. end, s. start, s. end, evalue, bit score
# 16 hits found
Racoplaca_maculatoides_sp_nov_HMAS_L0130601	Racoplaca_maculatoides_sp_nov_HMAS_L0141613	100	442	0	0	1	442	1	442	0	798
Racoplaca_maculatoides_sp_nov_HMAS_L0130601	Racoplaca_maculatoides_sp_nov_HMAS_L0130601	100	442	0	0	1	442	1	442	0	798
Racoplaca_maculatoides_sp_nov_HMAS_L0130601	Racoplaca_maculatoides_sp_nov_HMAS_L0130558	100	442	0	0	1	442	1	442	0	798
Racoplaca_maculatoides_sp_nov_HMAS_L0130601	Racoplaca_maculatoides_sp_nov_HMAS_L0141616	99.774	442	1	0	1	442	1	442	0	793
Racoplaca_maculatoides_sp_nov_HMAS_L0130601	Racoplaca_maculatoides_sp_nov_HMAS_L0141602	99.095	442	4	0	1	442	1	442	0	780
Racoplaca_maculatoides_sp_nov_HMAS_L0130601	Racoplaca_maculatoides_sp_nov_HMAS_L0141590	97.511	442	11	0	1	442	1	442	0	748
Racoplaca_maculatoides_sp_nov_HMAS_L0130601	Racoplaca_maculatoides_sp_nov_HMAS_L0139164	97.511	442	10	1	1	442	1	441	0	745
Racoplaca_maculatoides_sp_nov_HMAS_L0130601	Racoplaca_maculatoides_sp_nov_HMAS_L0139162	97.511	442	10	1	1	442	1	441	0	745
Racoplaca_maculatoides_sp_nov_HMAS_L0130601	Racoplaca_maculatoides_sp_nov_HMAS_L0139170	97.285	442	12	0	1	442	1	442	0	744
Racoplaca_maculatoides_sp_nov_HMAS_L0130601	Racoplaca_maculatoides_sp_nov_HMAS_L0139159	97.285	442	11	1	1	442	1	441	0	740
Racoplaca_maculatoides_sp_nov_HMAS_L0130601	Racoplaca_maculatoides_sp_nov_HMAS_L0141589	97.059	442	12	1	1	442	1	441	0	736
Racoplaca_maculatoides_sp_nov_HMAS_L0130601	Racoplaca_maculatoides_sp_nov_HMAS_L0141595	96.833	442	13	1	1	442	1	441	0	731
Racoplaca_maculatoides_sp_nov_HMAS_L0130601	Racoplaca_macrospora_sp_nov_HMAS_L0139274	95.475	442	14	2	1	442	1	436	0	704
Racoplaca_maculatoides_sp_nov_HMAS_L0130601	Racoplaca_macrospora_sp_nov_HMAS_L0141626	95.455	440	14	2	1	440	1	434	0	700
Racoplaca_maculatoides_sp_nov_HMAS_L0130601	Racoplaca_macrospora_sp_nov_HMAS_L0139327	95.455	440	14	2	1	440	1	434	0	700
Racoplaca_maculatoides_sp_nov_HMAS_L0130601	Racoplaca_macrospora_sp_nov_HMAS_L0139207	95.455	440	14	2	1	440	1	434	0	700
# BLASTN 2.9.0+
# Query: Racoplaca_maculatoides_sp_nov_HMAS_L0139170
# Database: Racoplaca
# Fields: query acc.ver, subject acc.ver, % identity, alignment length, mismatches, gap opens, q. start, q. end, s. start, s. end, evalue, bit score
# 16 hits found
Racoplaca_maculatoides_sp_nov_HMAS_L0139170	Racoplaca_maculatoides_sp_nov_HMAS_L0139170	100	442	0	0	1	442	1	442	0	798
Racoplaca_maculatoides_sp_nov_HMAS_L0139170	Racoplaca_maculatoides_sp_nov_HMAS_L0141590	99.321	442	3	0	1	442	1	442	0	784
Racoplaca_maculatoides_sp_nov_HMAS_L0139170	Racoplaca_maculatoides_sp_nov_HMAS_L0139164	98.869	442	4	1	1	442	1	441	0	772
Racoplaca_maculatoides_sp_nov_HMAS_L0139170	Racoplaca_maculatoides_sp_nov_HMAS_L0139162	98.869	442	4	1	1	442	1	441	0	772
Racoplaca_maculatoides_sp_nov_HMAS_L0139170	Racoplaca_maculatoides_sp_nov_HMAS_L0139159	98.643	442	5	1	1	442	1	441	0	767
Racoplaca_maculatoides_sp_nov_HMAS_L0139170	Racoplaca_maculatoides_sp_nov_HMAS_L0141595	98.19	442	7	1	1	442	1	441	0	758
Racoplaca_maculatoides_sp_nov_HMAS_L0139170	Racoplaca_maculatoides_sp_nov_HMAS_L0141589	97.964	442	8	1	1	442	1	441	0	754
Racoplaca_maculatoides_sp_nov_HMAS_L0139170	Racoplaca_maculatoides_sp_nov_HMAS_L0141602	97.738	442	10	0	1	442	1	442	0	753
Racoplaca_maculatoides_sp_nov_HMAS_L0139170	Racoplaca_maculatoides_sp_nov_HMAS_L0141616	97.511	442	11	0	1	442	1	442	0	748
Racoplaca_maculatoides_sp_nov_HMAS_L0139170	Racoplaca_maculatoides_sp_nov_HMAS_L0141613	97.285	442	12	0	1	442	1	442	0	744
Racoplaca_maculatoides_sp_nov_HMAS_L0139170	Racoplaca_maculatoides_sp_nov_HMAS_L0130601	97.285	442	12	0	1	442	1	442	0	744
Racoplaca_maculatoides_sp_nov_HMAS_L0139170	Racoplaca_maculatoides_sp_nov_HMAS_L0130558	97.285	442	12	0	1	442	1	442	0	744
Racoplaca_maculatoides_sp_nov_HMAS_L0139170	Racoplaca_macrospora_sp_nov_HMAS_L0141626	93.636	440	22	2	1	440	1	434	0	664
Racoplaca_maculatoides_sp_nov_HMAS_L0139170	Racoplaca_macrospora_sp_nov_HMAS_L0139327	93.636	440	22	2	1	440	1	434	0	664
Racoplaca_maculatoides_sp_nov_HMAS_L0139170	Racoplaca_macrospora_sp_nov_HMAS_L0139207	93.636	440	22	2	1	440	1	434	0	664
Racoplaca_maculatoides_sp_nov_HMAS_L0139170	Racoplaca_macrospora_sp_nov_HMAS_L0139274	93.439	442	23	2	1	442	1	436	0	664
# BLASTN 2.9.0+
# Query: Racoplaca_maculatoides_sp_nov_HMAS_L0141590
# Database: Racoplaca
# Fields: query acc.ver, subject acc.ver, % identity, alignment length, mismatches, gap opens, q. start, q. end, s. start, s. end, evalue, bit score
# 16 hits found
Racoplaca_maculatoides_sp_nov_HMAS_L0141590	Racoplaca_maculatoides_sp_nov_HMAS_L0141590	100	442	0	0	1	442	1	442	0	798
Racoplaca_maculatoides_sp_nov_HMAS_L0141590	Racoplaca_maculatoides_sp_nov_HMAS_L0139170	99.321	442	3	0	1	442	1	442	0	784
Racoplaca_maculatoides_sp_nov_HMAS_L0141590	Racoplaca_maculatoides_sp_nov_HMAS_L0141595	98.869	442	4	1	1	442	1	441	0	772
Racoplaca_maculatoides_sp_nov_HMAS_L0141590	Racoplaca_maculatoides_sp_nov_HMAS_L0139159	98.869	442	4	1	1	442	1	441	0	772
Racoplaca_maculatoides_sp_nov_HMAS_L0141590	Racoplaca_maculatoides_sp_nov_HMAS_L0141589	98.643	442	5	1	1	442	1	441	0	767
Racoplaca_maculatoides_sp_nov_HMAS_L0141590	Racoplaca_maculatoides_sp_nov_HMAS_L0139164	98.643	442	5	1	1	442	1	441	0	767
Racoplaca_maculatoides_sp_nov_HMAS_L0141590	Racoplaca_maculatoides_sp_nov_HMAS_L0139162	98.643	442	5	1	1	442	1	441	0	767
Racoplaca_maculatoides_sp_nov_HMAS_L0141590	Racoplaca_maculatoides_sp_nov_HMAS_L0141602	97.964	442	9	0	1	442	1	442	0	757
Racoplaca_maculatoides_sp_nov_HMAS_L0141590	Racoplaca_maculatoides_sp_nov_HMAS_L0141616	97.738	442	10	0	1	442	1	442	0	753
Racoplaca_maculatoides_sp_nov_HMAS_L0141590	Racoplaca_maculatoides_sp_nov_HMAS_L0141613	97.511	442	11	0	1	442	1	442	0	748
Racoplaca_maculatoides_sp_nov_HMAS_L0141590	Racoplaca_maculatoides_sp_nov_HMAS_L0130601	97.511	442	11	0	1	442	1	442	0	748
Racoplaca_maculatoides_sp_nov_HMAS_L0141590	Racoplaca_maculatoides_sp_nov_HMAS_L0130558	97.511	442	11	0	1	442	1	442	0	748
Racoplaca_maculatoides_sp_nov_HMAS_L0141590	Racoplaca_macrospora_sp_nov_HMAS_L0141626	93.864	440	21	2	1	440	1	434	0	669
Racoplaca_maculatoides_sp_nov_HMAS_L0141590	Racoplaca_macrospora_sp_nov_HMAS_L0139327	93.864	440	21	2	1	440	1	434	0	669
Racoplaca_maculatoides_sp_nov_HMAS_L0141590	Racoplaca_macrospora_sp_nov_HMAS_L0139207	93.864	440	21	2	1	440	1	434	0	669
Racoplaca_maculatoides_sp_nov_HMAS_L0141590	Racoplaca_macrospora_sp_nov_HMAS_L0139274	93.665	442	22	2	1	442	1	436	0	668
# BLASTN 2.9.0+
# Query: Racoplaca_maculatoides_sp_nov_HMAS_L0141602
# Database: Racoplaca
# Fields: query acc.ver, subject acc.ver, % identity, alignment length, mismatches, gap opens, q. start, q. end, s. start, s. end, evalue, bit score
# 16 hits found
Racoplaca_maculatoides_sp_nov_HMAS_L0141602	Racoplaca_maculatoides_sp_nov_HMAS_L0141602	100	442	0	0	1	442	1	442	0	798
Racoplaca_maculatoides_sp_nov_HMAS_L0141602	Racoplaca_maculatoides_sp_nov_HMAS_L0141616	99.321	442	3	0	1	442	1	442	0	784
Racoplaca_maculatoides_sp_nov_HMAS_L0141602	Racoplaca_maculatoides_sp_nov_HMAS_L0141613	99.095	442	4	0	1	442	1	442	0	780
Racoplaca_maculatoides_sp_nov_HMAS_L0141602	Racoplaca_maculatoides_sp_nov_HMAS_L0130601	99.095	442	4	0	1	442	1	442	0	780
Racoplaca_maculatoides_sp_nov_HMAS_L0141602	Racoplaca_maculatoides_sp_nov_HMAS_L0130558	99.095	442	4	0	1	442	1	442	0	780
Racoplaca_maculatoides_sp_nov_HMAS_L0141602	Racoplaca_maculatoides_sp_nov_HMAS_L0139164	98.416	442	6	1	1	442	1	441	0	763
Racoplaca_maculatoides_sp_nov_HMAS_L0141602	Racoplaca_maculatoides_sp_nov_HMAS_L0139162	98.416	442	6	1	1	442	1	441	0	763
Racoplaca_maculatoides_sp_nov_HMAS_L0141602	Racoplaca_maculatoides_sp_nov_HMAS_L0139159	98.19	442	7	1	1	442	1	441	0	758
Racoplaca_maculatoides_sp_nov_HMAS_L0141602	Racoplaca_maculatoides_sp_nov_HMAS_L0141590	97.964	442	9	0	1	442	1	442	0	757
Racoplaca_maculatoides_sp_nov_HMAS_L0141602	Racoplaca_maculatoides_sp_nov_HMAS_L0141589	97.964	442	8	1	1	442	1	441	0	754
Racoplaca_maculatoides_sp_nov_HMAS_L0141602	Racoplaca_maculatoides_sp_nov_HMAS_L0139170	97.738	442	10	0	1	442	1	442	0	753
Racoplaca_maculatoides_sp_nov_HMAS_L0141602	Racoplaca_maculatoides_sp_nov_HMAS_L0141595	97.738	442	9	1	1	442	1	441	0	749
Racoplaca_maculatoides_sp_nov_HMAS_L0141602	Racoplaca_macrospora_sp_nov_HMAS_L0141626	95.455	440	14	2	1	440	1	434	0	700
Racoplaca_maculatoides_sp_nov_HMAS_L0141602	Racoplaca_macrospora_sp_nov_HMAS_L0139327	95.455	440	14	2	1	440	1	434	0	700
Racoplaca_maculatoides_sp_nov_HMAS_L0141602	Racoplaca_macrospora_sp_nov_HMAS_L0139207	95.455	440	14	2	1	440	1	434	0	700
Racoplaca_maculatoides_sp_nov_HMAS_L0141602	Racoplaca_macrospora_sp_nov_HMAS_L0139274	95.249	442	15	2	1	442	1	436	0	700
# BLASTN 2.9.0+
# Query: Racoplaca_maculatoides_sp_nov_HMAS_L0141616
# Database: Racoplaca
# Fields: query acc.ver, subject acc.ver, % identity, alignment length, mismatches, gap opens, q. start, q. end, s. start, s. end, evalue, bit score
# 16 hits found
Racoplaca_maculatoides_sp_nov_HMAS_L0141616	Racoplaca_maculatoides_sp_nov_HMAS_L0141616	100	442	0	0	1	442	1	442	0	798
Racoplaca_maculatoides_sp_nov_HMAS_L0141616	Racoplaca_maculatoides_sp_nov_HMAS_L0141613	99.774	442	1	0	1	442	1	442	0	793
Racoplaca_maculatoides_sp_nov_HMAS_L0141616	Racoplaca_maculatoides_sp_nov_HMAS_L0130601	99.774	442	1	0	1	442	1	442	0	793
Racoplaca_maculatoides_sp_nov_HMAS_L0141616	Racoplaca_maculatoides_sp_nov_HMAS_L0130558	99.774	442	1	0	1	442	1	442	0	793
Racoplaca_maculatoides_sp_nov_HMAS_L0141616	Racoplaca_maculatoides_sp_nov_HMAS_L0141602	99.321	442	3	0	1	442	1	442	0	784
Racoplaca_maculatoides_sp_nov_HMAS_L0141616	Racoplaca_maculatoides_sp_nov_HMAS_L0141590	97.738	442	10	0	1	442	1	442	0	753
Racoplaca_maculatoides_sp_nov_HMAS_L0141616	Racoplaca_maculatoides_sp_nov_HMAS_L0139164	97.738	442	9	1	1	442	1	441	0	749
Racoplaca_maculatoides_sp_nov_HMAS_L0141616	Racoplaca_maculatoides_sp_nov_HMAS_L0139162	97.738	442	9	1	1	442	1	441	0	749
Racoplaca_maculatoides_sp_nov_HMAS_L0141616	Racoplaca_maculatoides_sp_nov_HMAS_L0139170	97.511	442	11	0	1	442	1	442	0	748
Racoplaca_maculatoides_sp_nov_HMAS_L0141616	Racoplaca_maculatoides_sp_nov_HMAS_L0139159	97.511	442	10	1	1	442	1	441	0	745
Racoplaca_maculatoides_sp_nov_HMAS_L0141616	Racoplaca_maculatoides_sp_nov_HMAS_L0141589	97.285	442	11	1	1	442	1	441	0	740
Racoplaca_maculatoides_sp_nov_HMAS_L0141616	Racoplaca_maculatoides_sp_nov_HMAS_L0141595	97.059	442	12	1	1	442	1	441	0	736
Racoplaca_maculatoides_sp_nov_HMAS_L0141616	Racoplaca_macrospora_sp_nov_HMAS_L0139274	95.701	442	13	2	1	442	1	436	0	709
Racoplaca_maculatoides_sp_nov_HMAS_L0141616	Racoplaca_macrospora_sp_nov_HMAS_L0141626	95.682	440	13	2	1	440	1	434	0	705
Racoplaca_maculatoides_sp_nov_HMAS_L0141616	Racoplaca_macrospora_sp_nov_HMAS_L0139327	95.682	440	13	2	1	440	1	434	0	705
Racoplaca_maculatoides_sp_nov_HMAS_L0141616	Racoplaca_macrospora_sp_nov_HMAS_L0139207	95.682	440	13	2	1	440	1	434	0	705
# BLASTN 2.9.0+
# Query: Racoplaca_maculatoides_sp_nov_HMAS_L0141613
# Database: Racoplaca
# Fields: query acc.ver, subject acc.ver, % identity, alignment length, mismatches, gap opens, q. start, q. end, s. start, s. end, evalue, bit score
# 16 hits found
Racoplaca_maculatoides_sp_nov_HMAS_L0141613	Racoplaca_maculatoides_sp_nov_HMAS_L0141613	100	442	0	0	1	442	1	442	0	798
Racoplaca_maculatoides_sp_nov_HMAS_L0141613	Racoplaca_maculatoides_sp_nov_HMAS_L0130601	100	442	0	0	1	442	1	442	0	798
Racoplaca_maculatoides_sp_nov_HMAS_L0141613	Racoplaca_maculatoides_sp_nov_HMAS_L0130558	100	442	0	0	1	442	1	442	0	798
Racoplaca_maculatoides_sp_nov_HMAS_L0141613	Racoplaca_maculatoides_sp_nov_HMAS_L0141616	99.774	442	1	0	1	442	1	442	0	793
Racoplaca_maculatoides_sp_nov_HMAS_L0141613	Racoplaca_maculatoides_sp_nov_HMAS_L0141602	99.095	442	4	0	1	442	1	442	0	780
Racoplaca_maculatoides_sp_nov_HMAS_L0141613	Racoplaca_maculatoides_sp_nov_HMAS_L0141590	97.511	442	11	0	1	442	1	442	0	748
Racoplaca_maculatoides_sp_nov_HMAS_L0141613	Racoplaca_maculatoides_sp_nov_HMAS_L0139164	97.511	442	10	1	1	442	1	441	0	745
Racoplaca_maculatoides_sp_nov_HMAS_L0141613	Racoplaca_maculatoides_sp_nov_HMAS_L0139162	97.511	442	10	1	1	442	1	441	0	745
Racoplaca_maculatoides_sp_nov_HMAS_L0141613	Racoplaca_maculatoides_sp_nov_HMAS_L0139170	97.285	442	12	0	1	442	1	442	0	744
Racoplaca_maculatoides_sp_nov_HMAS_L0141613	Racoplaca_maculatoides_sp_nov_HMAS_L0139159	97.285	442	11	1	1	442	1	441	0	740
Racoplaca_maculatoides_sp_nov_HMAS_L0141613	Racoplaca_maculatoides_sp_nov_HMAS_L0141589	97.059	442	12	1	1	442	1	441	0	736
Racoplaca_maculatoides_sp_nov_HMAS_L0141613	Racoplaca_maculatoides_sp_nov_HMAS_L0141595	96.833	442	13	1	1	442	1	441	0	731
Racoplaca_maculatoides_sp_nov_HMAS_L0141613	Racoplaca_macrospora_sp_nov_HMAS_L0139274	95.475	442	14	2	1	442	1	436	0	704
Racoplaca_maculatoides_sp_nov_HMAS_L0141613	Racoplaca_macrospora_sp_nov_HMAS_L0141626	95.455	440	14	2	1	440	1	434	0	700
Racoplaca_maculatoides_sp_nov_HMAS_L0141613	Racoplaca_macrospora_sp_nov_HMAS_L0139327	95.455	440	14	2	1	440	1	434	0	700
Racoplaca_maculatoides_sp_nov_HMAS_L0141613	Racoplaca_macrospora_sp_nov_HMAS_L0139207	95.455	440	14	2	1	440	1	434	0	700
# BLASTN 2.9.0+
# Query: Racoplaca_maculatoides_sp_nov_HMAS_L0139159
# Database: Racoplaca
# Fields: query acc.ver, subject acc.ver, % identity, alignment length, mismatches, gap opens, q. start, q. end, s. start, s. end, evalue, bit score
# 16 hits found
Racoplaca_maculatoides_sp_nov_HMAS_L0139159	Racoplaca_maculatoides_sp_nov_HMAS_L0139159	100	442	0	0	1	442	1	442	0	798
Racoplaca_maculatoides_sp_nov_HMAS_L0139159	Racoplaca_maculatoides_sp_nov_HMAS_L0141589	99.321	442	3	0	1	442	1	442	0	784
Racoplaca_maculatoides_sp_nov_HMAS_L0139159	Racoplaca_maculatoides_sp_nov_HMAS_L0141595	99.095	442	4	0	1	442	1	442	0	780
Racoplaca_maculatoides_sp_nov_HMAS_L0139159	Racoplaca_maculatoides_sp_nov_HMAS_L0139164	98.869	442	5	0	1	442	1	442	0	775
Racoplaca_maculatoides_sp_nov_HMAS_L0139159	Racoplaca_maculatoides_sp_nov_HMAS_L0139162	98.869	442	5	0	1	442	1	442	0	775
Racoplaca_maculatoides_sp_nov_HMAS_L0139159	Racoplaca_maculatoides_sp_nov_HMAS_L0141590	98.869	442	4	1	1	441	1	442	0	772
Racoplaca_maculatoides_sp_nov_HMAS_L0139159	Racoplaca_maculatoides_sp_nov_HMAS_L0139170	98.643	442	5	1	1	441	1	442	0	767
Racoplaca_maculatoides_sp_nov_HMAS_L0139159	Racoplaca_maculatoides_sp_nov_HMAS_L0141602	98.19	442	7	1	1	441	1	442	0	758
Racoplaca_maculatoides_sp_nov_HMAS_L0139159	Racoplaca_maculatoides_sp_nov_HMAS_L0141616	97.511	442	10	1	1	441	1	442	0	745
Racoplaca_maculatoides_sp_nov_HMAS_L0139159	Racoplaca_maculatoides_sp_nov_HMAS_L0141613	97.285	442	11	1	1	441	1	442	0	740
Racoplaca_maculatoides_sp_nov_HMAS_L0139159	Racoplaca_maculatoides_sp_nov_HMAS_L0130601	97.285	442	11	1	1	441	1	442	0	740
Racoplaca_maculatoides_sp_nov_HMAS_L0139159	Racoplaca_maculatoides_sp_nov_HMAS_L0130558	97.285	442	11	1	1	441	1	442	0	740
Racoplaca_maculatoides_sp_nov_HMAS_L0139159	Racoplaca_macrospora_sp_nov_HMAS_L0141626	93.454	443	22	3	1	442	1	437	0	662
Racoplaca_maculatoides_sp_nov_HMAS_L0139159	Racoplaca_macrospora_sp_nov_HMAS_L0139327	93.454	443	22	3	1	442	1	437	0	662
Racoplaca_maculatoides_sp_nov_HMAS_L0139159	Racoplaca_macrospora_sp_nov_HMAS_L0139274	93.454	443	22	3	1	442	1	437	0	662
Racoplaca_maculatoides_sp_nov_HMAS_L0139159	Racoplaca_macrospora_sp_nov_HMAS_L0139207	93.454	443	22	3	1	442	1	437	0	662
# BLASTN 2.9.0+
# Query: Racoplaca_maculatoides_sp_nov_HMAS_L0139162
# Database: Racoplaca
# Fields: query acc.ver, subject acc.ver, % identity, alignment length, mismatches, gap opens, q. start, q. end, s. start, s. end, evalue, bit score
# 16 hits found
Racoplaca_maculatoides_sp_nov_HMAS_L0139162	Racoplaca_maculatoides_sp_nov_HMAS_L0139164	100	442	0	0	1	442	1	442	0	798
Racoplaca_maculatoides_sp_nov_HMAS_L0139162	Racoplaca_maculatoides_sp_nov_HMAS_L0139162	100	442	0	0	1	442	1	442	0	798
Racoplaca_maculatoides_sp_nov_HMAS_L0139162	Racoplaca_maculatoides_sp_nov_HMAS_L0139159	98.869	442	5	0	1	442	1	442	0	775
Racoplaca_maculatoides_sp_nov_HMAS_L0139162	Racoplaca_maculatoides_sp_nov_HMAS_L0139170	98.869	442	4	1	1	441	1	442	0	772
Racoplaca_maculatoides_sp_nov_HMAS_L0139162	Racoplaca_maculatoides_sp_nov_HMAS_L0141589	98.643	442	6	0	1	442	1	442	0	771
Racoplaca_maculatoides_sp_nov_HMAS_L0139162	Racoplaca_maculatoides_sp_nov_HMAS_L0141590	98.643	442	5	1	1	441	1	442	0	767
Racoplaca_maculatoides_sp_nov_HMAS_L0139162	Racoplaca_maculatoides_sp_nov_HMAS_L0141595	98.416	442	7	0	1	442	1	442	0	766
Racoplaca_maculatoides_sp_nov_HMAS_L0139162	Racoplaca_maculatoides_sp_nov_HMAS_L0141602	98.416	442	6	1	1	441	1	442	0	763
Racoplaca_maculatoides_sp_nov_HMAS_L0139162	Racoplaca_maculatoides_sp_nov_HMAS_L0141616	97.738	442	9	1	1	441	1	442	0	749
Racoplaca_maculatoides_sp_nov_HMAS_L0139162	Racoplaca_maculatoides_sp_nov_HMAS_L0141613	97.511	442	10	1	1	441	1	442	0	745
Racoplaca_maculatoides_sp_nov_HMAS_L0139162	Racoplaca_maculatoides_sp_nov_HMAS_L0130601	97.511	442	10	1	1	441	1	442	0	745
Racoplaca_maculatoides_sp_nov_HMAS_L0139162	Racoplaca_maculatoides_sp_nov_HMAS_L0130558	97.511	442	10	1	1	441	1	442	0	745
Racoplaca_maculatoides_sp_nov_HMAS_L0139162	Racoplaca_macrospora_sp_nov_HMAS_L0141626	93.679	443	21	3	1	442	1	437	0	666
Racoplaca_maculatoides_sp_nov_HMAS_L0139162	Racoplaca_macrospora_sp_nov_HMAS_L0139327	93.679	443	21	3	1	442	1	437	0	666
Racoplaca_maculatoides_sp_nov_HMAS_L0139162	Racoplaca_macrospora_sp_nov_HMAS_L0139274	93.679	443	21	3	1	442	1	437	0	666
Racoplaca_maculatoides_sp_nov_HMAS_L0139162	Racoplaca_macrospora_sp_nov_HMAS_L0139207	93.679	443	21	3	1	442	1	437	0	666
# BLASTN 2.9.0+
# Query: Racoplaca_maculatoides_sp_nov_HMAS_L0139164
# Database: Racoplaca
# Fields: query acc.ver, subject acc.ver, % identity, alignment length, mismatches, gap opens, q. start, q. end, s. start, s. end, evalue, bit score
# 16 hits found
Racoplaca_maculatoides_sp_nov_HMAS_L0139164	Racoplaca_maculatoides_sp_nov_HMAS_L0139164	100	442	0	0	1	442	1	442	0	798
Racoplaca_maculatoides_sp_nov_HMAS_L0139164	Racoplaca_maculatoides_sp_nov_HMAS_L0139162	100	442	0	0	1	442	1	442	0	798
Racoplaca_maculatoides_sp_nov_HMAS_L0139164	Racoplaca_maculatoides_sp_nov_HMAS_L0139159	98.869	442	5	0	1	442	1	442	0	775
Racoplaca_maculatoides_sp_nov_HMAS_L0139164	Racoplaca_maculatoides_sp_nov_HMAS_L0139170	98.869	442	4	1	1	441	1	442	0	772
Racoplaca_maculatoides_sp_nov_HMAS_L0139164	Racoplaca_maculatoides_sp_nov_HMAS_L0141589	98.643	442	6	0	1	442	1	442	0	771
Racoplaca_maculatoides_sp_nov_HMAS_L0139164	Racoplaca_maculatoides_sp_nov_HMAS_L0141590	98.643	442	5	1	1	441	1	442	0	767
Racoplaca_maculatoides_sp_nov_HMAS_L0139164	Racoplaca_maculatoides_sp_nov_HMAS_L0141595	98.416	442	7	0	1	442	1	442	0	766
Racoplaca_maculatoides_sp_nov_HMAS_L0139164	Racoplaca_maculatoides_sp_nov_HMAS_L0141602	98.416	442	6	1	1	441	1	442	0	763
Racoplaca_maculatoides_sp_nov_HMAS_L0139164	Racoplaca_maculatoides_sp_nov_HMAS_L0141616	97.738	442	9	1	1	441	1	442	0	749
Racoplaca_maculatoides_sp_nov_HMAS_L0139164	Racoplaca_maculatoides_sp_nov_HMAS_L0141613	97.511	442	10	1	1	441	1	442	0	745
Racoplaca_maculatoides_sp_nov_HMAS_L0139164	Racoplaca_maculatoides_sp_nov_HMAS_L0130601	97.511	442	10	1	1	441	1	442	0	745
Racoplaca_maculatoides_sp_nov_HMAS_L0139164	Racoplaca_maculatoides_sp_nov_HMAS_L0130558	97.511	442	10	1	1	441	1	442	0	745
Racoplaca_maculatoides_sp_nov_HMAS_L0139164	Racoplaca_macrospora_sp_nov_HMAS_L0141626	93.679	443	21	3	1	442	1	437	0	666
Racoplaca_maculatoides_sp_nov_HMAS_L0139164	Racoplaca_macrospora_sp_nov_HMAS_L0139327	93.679	443	21	3	1	442	1	437	0	666
Racoplaca_maculatoides_sp_nov_HMAS_L0139164	Racoplaca_macrospora_sp_nov_HMAS_L0139274	93.679	443	21	3	1	442	1	437	0	666
Racoplaca_maculatoides_sp_nov_HMAS_L0139164	Racoplaca_macrospora_sp_nov_HMAS_L0139207	93.679	443	21	3	1	442	1	437	0	666
# BLASTN 2.9.0+
# Query: Racoplaca_maculatoides_sp_nov_HMAS_L0141589
# Database: Racoplaca
# Fields: query acc.ver, subject acc.ver, % identity, alignment length, mismatches, gap opens, q. start, q. end, s. start, s. end, evalue, bit score
# 16 hits found
Racoplaca_maculatoides_sp_nov_HMAS_L0141589	Racoplaca_maculatoides_sp_nov_HMAS_L0141589	100	442	0	0	1	442	1	442	0	798
Racoplaca_maculatoides_sp_nov_HMAS_L0141589	Racoplaca_maculatoides_sp_nov_HMAS_L0141595	99.774	442	1	0	1	442	1	442	0	793
Racoplaca_maculatoides_sp_nov_HMAS_L0141589	Racoplaca_maculatoides_sp_nov_HMAS_L0139159	99.321	442	3	0	1	442	1	442	0	784
Racoplaca_maculatoides_sp_nov_HMAS_L0141589	Racoplaca_maculatoides_sp_nov_HMAS_L0139164	98.643	442	6	0	1	442	1	442	0	771
Racoplaca_maculatoides_sp_nov_HMAS_L0141589	Racoplaca_maculatoides_sp_nov_HMAS_L0139162	98.643	442	6	0	1	442	1	442	0	771
Racoplaca_maculatoides_sp_nov_HMAS_L0141589	Racoplaca_maculatoides_sp_nov_HMAS_L0141590	98.643	442	5	1	1	441	1	442	0	767
Racoplaca_maculatoides_sp_nov_HMAS_L0141589	Racoplaca_maculatoides_sp_nov_HMAS_L0141602	97.964	442	8	1	1	441	1	442	0	754
Racoplaca_maculatoides_sp_nov_HMAS_L0141589	Racoplaca_maculatoides_sp_nov_HMAS_L0139170	97.964	442	8	1	1	441	1	442	0	754
Racoplaca_maculatoides_sp_nov_HMAS_L0141589	Racoplaca_maculatoides_sp_nov_HMAS_L0141616	97.285	442	11	1	1	441	1	442	0	740
Racoplaca_maculatoides_sp_nov_HMAS_L0141589	Racoplaca_maculatoides_sp_nov_HMAS_L0141613	97.059	442	12	1	1	441	1	442	0	736
Racoplaca_maculatoides_sp_nov_HMAS_L0141589	Racoplaca_maculatoides_sp_nov_HMAS_L0130601	97.059	442	12	1	1	441	1	442	0	736
Racoplaca_maculatoides_sp_nov_HMAS_L0141589	Racoplaca_maculatoides_sp_nov_HMAS_L0130558	97.059	442	12	1	1	441	1	442	0	736
Racoplaca_maculatoides_sp_nov_HMAS_L0141589	Racoplaca_macrospora_sp_nov_HMAS_L0141626	93.228	443	23	3	1	442	1	437	0	657
Racoplaca_maculatoides_sp_nov_HMAS_L0141589	Racoplaca_macrospora_sp_nov_HMAS_L0139327	93.228	443	23	3	1	442	1	437	0	657
Racoplaca_maculatoides_sp_nov_HMAS_L0141589	Racoplaca_macrospora_sp_nov_HMAS_L0139274	93.228	443	23	3	1	442	1	437	0	657
Racoplaca_maculatoides_sp_nov_HMAS_L0141589	Racoplaca_macrospora_sp_nov_HMAS_L0139207	93.228	443	23	3	1	442	1	437	0	657
# BLASTN 2.9.0+
# Query: Racoplaca_maculatoides_sp_nov_HMAS_L0141595
# Database: Racoplaca
# Fields: query acc.ver, subject acc.ver, % identity, alignment length, mismatches, gap opens, q. start, q. end, s. start, s. end, evalue, bit score
# 16 hits found
Racoplaca_maculatoides_sp_nov_HMAS_L0141595	Racoplaca_maculatoides_sp_nov_HMAS_L0141595	100	442	0	0	1	442	1	442	0	798
Racoplaca_maculatoides_sp_nov_HMAS_L0141595	Racoplaca_maculatoides_sp_nov_HMAS_L0141589	99.774	442	1	0	1	442	1	442	0	793
Racoplaca_maculatoides_sp_nov_HMAS_L0141595	Racoplaca_maculatoides_sp_nov_HMAS_L0139159	99.095	442	4	0	1	442	1	442	0	780
Racoplaca_maculatoides_sp_nov_HMAS_L0141595	Racoplaca_maculatoides_sp_nov_HMAS_L0141590	98.869	442	4	1	1	441	1	442	0	772
Racoplaca_maculatoides_sp_nov_HMAS_L0141595	Racoplaca_maculatoides_sp_nov_HMAS_L0139164	98.416	442	7	0	1	442	1	442	0	766
Racoplaca_maculatoides_sp_nov_HMAS_L0141595	Racoplaca_maculatoides_sp_nov_HMAS_L0139162	98.416	442	7	0	1	442	1	442	0	766
Racoplaca_maculatoides_sp_nov_HMAS_L0141595	Racoplaca_maculatoides_sp_nov_HMAS_L0139170	98.19	442	7	1	1	441	1	442	0	758
Racoplaca_maculatoides_sp_nov_HMAS_L0141595	Racoplaca_maculatoides_sp_nov_HMAS_L0141602	97.738	442	9	1	1	441	1	442	0	749
Racoplaca_maculatoides_sp_nov_HMAS_L0141595	Racoplaca_maculatoides_sp_nov_HMAS_L0141616	97.059	442	12	1	1	441	1	442	0	736
Racoplaca_maculatoides_sp_nov_HMAS_L0141595	Racoplaca_maculatoides_sp_nov_HMAS_L0141613	96.833	442	13	1	1	441	1	442	0	731
Racoplaca_maculatoides_sp_nov_HMAS_L0141595	Racoplaca_maculatoides_sp_nov_HMAS_L0130601	96.833	442	13	1	1	441	1	442	0	731
Racoplaca_maculatoides_sp_nov_HMAS_L0141595	Racoplaca_maculatoides_sp_nov_HMAS_L0130558	96.833	442	13	1	1	441	1	442	0	731
Racoplaca_maculatoides_sp_nov_HMAS_L0141595	Racoplaca_macrospora_sp_nov_HMAS_L0141626	93.002	443	24	3	1	442	1	437	0	653
Racoplaca_maculatoides_sp_nov_HMAS_L0141595	Racoplaca_macrospora_sp_nov_HMAS_L0139327	93.002	443	24	3	1	442	1	437	0	653
Racoplaca_maculatoides_sp_nov_HMAS_L0141595	Racoplaca_macrospora_sp_nov_HMAS_L0139274	93.002	443	24	3	1	442	1	437	0	653
Racoplaca_maculatoides_sp_nov_HMAS_L0141595	Racoplaca_macrospora_sp_nov_HMAS_L0139207	93.002	443	24	3	1	442	1	437	0	653
# BLAST processed 16 queries
